# Supplementary material for: Molybdenum-Oxide-Modified PEDOT:PSS as Efficient Hole Transport Layer in Perovskite Solar Cells
Source: Molecules. 2024 Oct 26;29(21):5064. doi: 10.3390/molecules29215064 (PMC11547414; doi:10.3390/molecules29215064)
Supplement: Supplementary file 1 [file molecules-29-05064-s001.zip]

Archive with 1 entries (1 files):
- molecules-3268981-supplementary.pdf
